# Supplementary material for: Immune Training of the Interleukin 6 Gene in Airway Epithelial Cells is Central to Asthma Exacerbations
Source: Allergy. 2025 Oct 16;81(1):157–69. doi: 10.1111/all.70070 (PMC12773691; doi:10.1111/all.70070)
Supplement: Supplementary file 1 — Data S1: all70070‐sup‐0001‐Supinfo.zip. [file ALL-81-157-s001.zip]

Archive with 3 entries (3 files):
- all70070-sup-0001-FigureS6-S20250513@Lunding et al. IL-6 suppl. figures revised and clean - 20250513.pptx
- all70070-sup-0002-TableS6-S20250430@Lunding et al. IL-6 suppl. tables revised and clean - 20250430.xlsx
- all70070-sup-0003-Supinfo1@Lunding_et_al._IL-6_suppl._file_revised_and_clean_20250721.docx
