# Supplementary material for: Immune Training of the Interleukin 6 Gene in Airway Epithelial Cells is Central to Asthma Exacerbations
Source: Allergy. 2025 Oct 16;81(1):157–69. doi: 10.1111/all.70070 (PMC12773691; doi:10.1111/all.70070)
Supplement: Supplementary file 1 — Data S1: all70070‐sup‐0001‐Supinfo.zip. [file ALL-81-157-s001.zip › all70070-sup-0002-TableS6-S20250430@Lunding et al. IL-6 suppl. tables revised and clean - 20250430.xlsx]

## Sheet: Supp. Tab. 5 IL6TS genes exp
ID_pseudo	A_23_P434809_S100A8	A_23_P7313_SPP1	A_23_P137665_CHI3L1	A_23_P74278_PDE4B	A_23_P165624_TNFAIP6	A_23_P74001_S100A12	A_24_P63019_IL1R2	A_23_P23048_S100A9
ID0022	0.1213	-0.7922	1.123	-1.061	-0.8127	-0.7418	-2.219	0.2443
ID0262	-1.421	1.095	0.02659	0.005677	-1.072	-1.225	-0.8383	-0.7796
ID0479	0.01067	1.265	-0.9224	2.525	0.6201	-2.252	1.348	-0.5978
ID0494	-2.682	-1.097	-0.07678	2.008	2.376	-0.4924	-0.6094	-2.106
ID0511	0.9415	1.428	0.641	0.4707	1.526	0.5138	0.5825	0.7589
ID0605	-2.138	-0.5658	-0.449	-0.7346	-1.247	-2.022	-2.445	-1.245
ID0879	2.234	4.504	1.821	4.547	5.66	3.87	3.786	2.045
ID0886	1.261	0.8305	0.5376	1.048	0.7354	1.492	0.8233	0.8762
ID1095	-0.9743	-1.468	-0.4966	1.045	0.1145	-0.5658	0.7891	-1.4
ID1139	-1.465	-1.958	-0.7721	-0.1742	0.4958	-0.6048	-0.7256	-1.158
ID1140	1.701	5.038	3.302	4.072	5.001	3.935	3.85	1.511
ID1267	1.237	1.896	1.002	2.008	2.03	2.275	3.394	1.064
ID1388	-3.179	-0.4418	-2.906	-0.4657	-1.808	-2.353	-0.1496	-2.907
ID1490	0.7411	0.0128	0.7491	-0.7414	-0.9067	0.4364	0.1299	0.4472
ID1611	0.01856	2.001	1.09	-0.4398	-0.3536	-0.2226	0.1849	0.09637
ID1655	0.6625	-0.2911	0.9257	-0.5246	-0.09267	-0.2862	-0.5565	0.7745
ID1827	-3.233	-0.7322	-1.923	-1.84	0.1978	-2.981	-2.863	-2.456
ID1897	1.378	1.763	0.06194	0.4951	2.555	1.433	0.3766	0.7277
ID2126	1.313	-1.037	0.7479	-0.1009	-0.6044	0.3927	0.1041	1.169
ID2142	-0.5637	0.6112	0.2882	-1.623	-1.943	-0.5226	-1.341	-0.1065
ID2188	1.6	0.4782	1.29	1.302	2.548	1.342	1.737	1.133
ID2303	-0.1211	-1.109	-0.7311	0.5153	-0.5303	0.3149	-1.02	-0.000169
ID2337	-4.697	-0.1594	-2.708	-2.841	-2.995	-2.858	-1.953	-3.591
ID2365	2.112	-1.154	3.638	0.465	0.5654	1.773	-0.1056	1.627
ID2386	0.3026	1.829	1.122	-0.6615	-2.277	0.6076	-0.03929	-0.3146
ID2526	0.8535	-0.009158	0.6103	2.104	1.68	1.559	2.237	0.3581
ID2527	-1.895	-1.09	-2.567	0.4514	-0.8729	-0.01348	-0.3356	-2.365
ID2909	-0.2895	-1.649	-1.917	-0.06161	0.5013	0.657	0.9557	-0.6105
ID2924	2.449	0.4243	1.165	0.6385	1.032	1.807	1.959	1.924
ID3016	-2.561	-0.9086	-1.599	-1.487	0.4365	-2.505	-2.015	-2.737
ID3126	2.835	4.149	1.612	2.496	2.232	3.496	2.716	2.549
ID3162	1.626	1.003	1.136	1.356	0.3055	0.5645	1.489	1.031
ID3212	1.376	2.336	1.345	0.4716	0.8259	1.484	0.6062	1.076
ID3261	1.523	-1.073	1.343	0.4503	0.0707	1.521	-0.2723	1.102
ID3300	-2.757	0.6518	-2.723	-3.296	-2.554	-2.277	-1.502	-2.232
ID3395	1.529	1.347	1.187	1.406	2.223	1.428	1.946	1.226
ID3404	-0.8715	-0.2073	0.002705	-0.5472	-1.188	-0.9176	0.5251	-0.9783
ID3409	1.58	2.605	-2.012	-1.174	-0.1664	1.236	-1.337	0.5808
ID3473	-0.008711	-1.114	-1.903	-2.666	-0.6681	-1.16	-0.1668	0.05306
ID3507	-1.3	2.278	-0.8087	0.2387	0.193	0.1436	1.072	-1.226
ID3509	-1.5	-1.879	0.436	0.5473	0.08319	-0.9206	0.3846	-1.351
ID3545	-3.923	-1.587	-2.601	-1.906	-1.83	-2.823	-1.096	-3.74
ID3583	-0.4326	-0.6852	-1.972	-0.3212	-1.055	-0.4915	-0.07415	-0.8987
ID4019	-2.606	-0.2899	-2.719	-1.125	-0.9938	-3.384	0.1768	-2.739
ID4087	-1.32	-1.071	-0.8119	-0.2761	-0.08452	-0.8602	-0.6558	-1.263
ID4161	1.803	0.4251	1.329	-0.8235	-1.213	1.899	0.739	1.86
ID4194	0.9876	-2.519	1.289	-0.6526	-0.8349	1.648	0.3093	1.132
ID4274	1.683	0.2377	1.366	1.461	0.3985	1.894	1.158	1.204
ID4423	-3.105	-0.9762	-0.1959	1.237	-0.4934	-0.6739	0.7772	-2.655
ID4440	-1.183	1.646	-1.876	-2.111	-1.102	-1.255	-1.638	-1.138
ID4682	1.63	1.801	3.588	4.749	4.566	4.278	3.686	1.748
ID4744	-2.453	0.3494	-2.311	-2.056	-3.638	-2.801	-1.517	-2.718
ID4803	0.4495	6.239	-1.052	2.878	5.429	2.303	2.948	0.4889
ID4882	1.35	2.243	3.042	-0.01656	0.7115	1.225	0.3216	1.515
ID4885	-1.601	-1.103	-1.197	-0.03497	-0.8367	-1.618	-2.091	-1.365
ID5107	-1.301	0.4699	-1.785	-1.234	0.4088	-1.313	-0.2401	-0.7709
ID5213	-0.8378	-0.4037	0.9376	2.453	2.059	0.401	1.641	-0.727
ID5920	1.463	-1.189	2.411	3.034	3.267	2.224	2.356	1.804
ID5955	-0.976	-1.489	-0.7842	1.192	0.0556	0.1136	0.7406	-1.46
ID6087	-2.319	-0.6227	-2.88	-0.8306	-0.1379	-1.423	-1.446	-2.798
ID6155	0.04763	-1.075	1.814	2.155	1.416	0.7067	1.96	0.0372
ID6169	-3.479	-2.636	-1.528	0.2525	-2.048	-1.795	-0.7816	-3.057
ID6368	0.3091	0.01777	-0.1295	-0.8135	-0.7061	-0.05167	-0.2817	0.07647
ID6416	-2.087	1.614	-0.6191	0.4126	-1.084	-0.6402	0.7176	-1.767
ID6450	-2.083	-0.6396	-2.104	0.3417	0.197	-2.447	1.089	-2.303
ID6465	-1.414	0.2361	-0.3604	0.7723	0.5635	-0.2852	-0.2631	-0.9579
ID6575	-2.833	-0.9217	-2.526	-0.3677	-0.9664	-2.394	-0.1728	-1.89
ID6646	-0.8371	-0.5361	-1.459	-1.524	-2.277	-1.746	-1.414	-1.399
ID6669	0.7419	3.92	2.261	0.1324	0.4632	0.7917	0.3362	0.6663
ID6720	-2.219	-0.5787	-1.791	-2.843	-1.187	-2.573	-1.78	-2.276
ID6749	2.328	2.761	2.382	2.453	2.192	1.802	2.191	2.062
ID6821	0.2444	0.2808	0.8674	0.9288	0.4	0.4957	0.2988	0.2923
ID6904	-3.673	1.079	-0.4048	-1.761	-1.459	-4.231	-1.266	-3.355
ID6913	0.4094	2.431	-1.147	-2.529	-1.505	0.1857	-1.699	0.05761
ID7269	2.021	3.605	1.261	2.374	2.746	2.863	2.18	1.644
ID7448	1.11	1.291	1.374	1.288	0.6129	1.291	0.9873	0.2524
ID7519	-2.499	-1.885	-0.09764	0.8371	0.3001	-0.6298	0.6582	-1.987
ID7631	0.5548	0.8456	-1.098	-0.7798	1.321	0.02396	-0.2545	0.228
ID7676	1.561	-1.346	2.094	-0.3538	-2.075	1.321	-0.3742	0.9841
ID7836	-0.9332	-1.268	-0.005931	-0.4671	-0.0525	-0.4903	-0.2288	-0.8359
ID7865	-0.5796	-2.19	-0.71	-1.076	-3.048	-0.3476	-2.887	-0.3869
ID7882	2.05	1.686	1.618	1.984	0.9	2.991	1.015	1.724
ID7883	-0.3521	2.738	-0.002705	1.603	2.489	-0.04972	-0.8335	-0.03279
ID8001	0.164	-1.33	-0.4411	-0.7103	-2.453	-0.8629	-1.116	0.1101
ID8140	-1.278	-0.1453	-1.254	-0.2841	-2.136	-1.481	-0.1325	-1.309
ID8163	-1.042	1.715	-1.418	-1.227	0.4625	-1.24	-0.7212	-1.024
ID8241	1.251	-1.548	1.586	1.045	-0.2379	0.4147	-0.1099	0.4148
ID8359	1.652	0.6838	1.759	3.276	2.737	2.01	2.443	1.064
ID8425	-1.739	0.6939	-0.3789	-1.987	-1.961	-1.688	-0.1434	-0.6655
ID8442	-0.9559	-1.435	0.7797	-0.9647	-1.56	-0.6684	-0.8406	-0.0687
ID8564	1.85	1.748	1.776	2.424	2.898	2.285	3.766	1.231
ID8737	-4.373	-0.7251	-3.637	0.5027	-0.9527	-2.408	-0.6099	-3.4
ID8754	-3.689	2.637	-1.016	-1.525	-3.198	-2.215	-1.486	-2.421
ID8864	-1.811	1.002	-1.243	-1.092	0.5783	-1.354	0.6994	-1.272
ID8907	-2.789	3.238	-4.75	-1.744	-2.496	-4.329	-1.673	-2.772
ID9062	0.7811	0.2339	-0.1856	-2.782	-2.278	0.6406	-0.9246	0.9717
ID9111	-1.631	0.8111	-1.432	-2.014	-2.047	-2.3	-0.7677	-1.267
ID9227	1.557	0.6258	1.031	-1.925	-0.7275	1.473	0.3954	0.3404
ID9428	-1.116	1.519	0.367	0.5351	0.2113	-0.5921	0.8658	-0.5405
ID9459	-1.745	-0.7692	-2.181	0.473	-1.115	-0.8802	-0.1075	-1.54
ID9565	0.9185	-1.957	-1.186	-1.246	-2.549	0.6093	-0.1061	0.5852
ID9663	2.142	0.1643	2.811	1.764	1.643	1.308	1.684	1.44
ID9665	-2.032	-0.5564	-1.053	0.474	0.8237	-1.031	0.1321	-1.477
ID9720	-0.0391	-0.4991	-3.558	-0.5494	0.1806	-0.9025	-0.7091	-0.5836
ID9735	-0.09616	1.564	0.4145	-1.195	-1.695	-0.3652	-0.1522	0.02811
ID9781	-1.294	0.1193	-1.151	0.8619	1.044	-0.6262	0.6237	-1.035
ID9885	-0.7887	-0.1389	-0.6954	-2.348	-2.485	-0.7695	-0.8719	-0.5301
ID9918	0.3591	2.965	1.306	0.5046	0.2042	0.5597	0.9376	0.4699

## Sheet: Suppl. Tab. 6 IL6 gene exp
ID_pseudo	A_23_P71037_IL6
ID0022	1.614
ID0262	0.002708
ID0479	1.846
ID0494	3.187
ID0511	-0.0295
ID0605	0.02797
ID0879	-0.1787
ID0886	-0.6409
ID1095	-0.3068
ID1139	0.6829
ID1140	0.1792
ID1267	0.2726
ID1388	0.9236
ID1490	-0.1607
ID1611	-0.9264
ID1655	-0.4805
ID1827	-0.3721
ID1897	1.707
ID2126	0.08052
ID2142	-0.7182
ID2188	0.5945
ID2303	-0.8486
ID2337	-1.271
ID2365	0.7306
ID2386	-0.1561
ID2526	-1.003
ID2527	1.541
ID2909	-1.144
ID2924	-0.5065
ID3016	-1.963
ID3126	2.789
ID3162	-0.4214
ID3212	0.61
ID3261	-0.6234
ID3300	-1.305
ID3395	-0.3552
ID3404	0.9623
ID3409	1.109
ID3473	-0.8302
ID3507	-0.06984
ID3509	0.6866
ID3545	-1.198
ID3583	-0.8695
ID4019	0.2174
ID4087	-0.5422
ID4161	-0.169
ID4194	-1.355
ID4274	-0.9535
ID4423	-0.5923
ID4440	0.6926
ID4682	-0.1773
ID4744	-2.405
ID4803	2.767
ID4882	1.465
ID4885	-0.7977
ID5107	0.6159
ID5213	2.561
ID5920	1.719
ID5955	1.329
ID6087	0.04425
ID6155	0.1002
ID6169	-1.7
ID6368	0.4113
ID6416	-1.476
ID6450	0.5185
ID6465	0.7854
ID6575	-0.2435
ID6646	-1.01
ID6669	1.459
ID6720	-0.0299
ID6749	1.723
ID6821	1.725
ID6904	-0.8981
ID6913	-0.3907
ID7269	0.3577
ID7448	-0.04612
ID7519	-0.8781
ID7631	0.7489
ID7676	-1.092
ID7836	-0.7593
ID7865	-1.734
ID7882	1.534
ID7883	2.313
ID8001	-0.06816
ID8140	0.5191
ID8163	1.605
ID8241	0.7323
ID8359	0.3706
ID8425	1.313
ID8442	-0.4182
ID8564	-0.01716
ID8737	-0.257
ID8754	0.376
ID8864	-0.8824
ID8907	-1.228
ID9062	0.1205
ID9111	-0.7985
ID9227	2.947
ID9428	-0.0873
ID9459	-0.249
ID9565	-0.5768
ID9663	0.0277
ID9665	0.1036
ID9720	-0.002708
ID9735	-2.359
ID9781	-1.041
ID9885	-1.887
ID9918	1.117

## Sheet: Suppl. Tab. 7 IL6 gene beta val
ID_pseudo	cg04934757	cg09687175	cg10140158	cg01770232	cg00087425	cg15703690	cg13104385	cg05265849	cg07998387
ID0003	0.7621	0.808793	0.854621	0.0605702	0.100951	0.0963173	0.709403	0.56075	0.609931
ID0022	0.763364	0.813693	0.86441	0.0745832	0.134007	0.102119	0.802167	0.651157	0.790704
ID0051	0.753209	0.759514	0.871451	0.120988	0.089556	0.073819	0.476766	0.307358	0.6786
ID0229	0.714242	0.766952	0.865659	0.0416342	0.111822	0.109951	0.651648	0.605149	0.741372
ID0262	0.787874	0.810608	0.810528	0.0860563	0.134367	0.198241	0.688641	0.567822	0.656875
ID0414	0.730991	0.704743	0.821278	0.0702895	0.145674	0.157593	0.749984	0.649142	0.728255
ID0479	0.814883	0.799496	0.834261	0.072945	0.0979125	0.107525	0.557777	0.394441	0.723583
ID0494	0.774789	0.8236	0.89148	0.0992697	0.300999	0.226203	0.787443	0.693308	0.805651
ID0511	0.725149	0.766864	0.822819	0.0772932	0.266022	0.212896	0.769434	0.685396	0.774472
ID0576	0.736674	0.761388	0.849731	0.201001	0.126491	0.127123	0.499082	0.314933	0.690081
ID0605	0.797065	0.848969	0.837018	0.0554764	0.129727	0.119875	0.725631	0.546901	0.675476
ID0749	0.708504	0.784571	0.893228	0.0733886	0.135028	0.101732	0.704511	0.602389	0.697096
ID0824	0.770434	0.826577	0.810746	0.0504888	0.0763813	0.0930406	0.548363	0.290419	0.576765
ID0879	0.787981	0.768357	0.845877	0.114834	0.0735089	0.0767098	0.537993	0.406019	0.690817
ID0886	0.775661	0.784967	0.874442	0.0846123	0.132139	0.0833881	0.633939	0.436931	0.672358
ID0977	0.773486	0.810047	0.849883	0.0924302	0.0733771	0.0733205	0.427323	0.217444	0.773322
ID1075	0.802757	0.785279	0.815673	0.0931638	0.085237	0.0562227	0.413033	0.221743	0.651919
ID1095	0.794017	0.81851	0.803316	0.0523015	0.111087	0.140324	0.567848	0.400266	0.685483
ID1139	0.734996	0.809167	0.885058	0.0398404	0.162425	0.13609	0.743248	0.677899	0.813561
ID1140	0.702224	0.769456	0.827176	0.0675627	0.094942	0.064645	0.362888	0.172996	0.619986
ID1182	0.750207	0.850417	0.807968	0.0356742	0.0646548	0.0427344	0.580483	0.380716	0.4588
ID1267	0.761613	0.744173	0.830012	0.0516033	0.080862	0.0649806	0.469716	0.30995	0.612249
ID1295	0.808909	0.745843	0.835137	0.0768068	0.151651	0.117175	0.673809	0.541301	0.691562
ID1388	0.801701	0.806063	0.835304	0.0460875	0.105902	0.0961932	0.637977	0.45041	0.714191
ID1466	0.723139	0.773892	0.854035	0.110224	0.0934134	0.103274	0.467197	0.219732	0.720233
ID1490	0.746051	0.818628	0.840281	0.0867902	0.137745	0.118842	0.731418	0.64145	0.736539
ID1542	0.756613	0.615095	0.768119	0.0530363	0.0743009	0.120947	0.565978	0.38846	0.651898
ID1611	0.784262	0.858898	0.852032	0.127918	0.0984011	0.0730187	0.75066	0.640689	0.800636
ID1631	0.7991	0.799552	0.825281	0.0956702	0.0856753	0.0420481	0.473617	0.267786	0.740571
ID1649	0.798751	0.819903	0.859269	0.0830768	0.11775	0.121721	0.623612	0.512736	0.665344
ID1655	0.82163	0.832528	0.861677	0.060735	0.11453	0.175582	0.759799	0.62914	0.69805
ID1657	0.683617	0.762027	0.79717	0.0938985	0.082777	0.0897543	0.653879	0.430796	0.659141
ID1827	0.803398	0.822488	0.878215	0.067538	0.254763	0.200818	0.768712	0.746916	0.734698
ID1897	0.746531	0.778965	0.783082	0.114024	0.087256	0.0840111	0.524729	0.283193	0.72534
ID2122	0.80678	0.823033	0.880151	0.10617	0.115458	0.141892	0.563283	0.439335	0.778972
ID2124	0.769704	0.77506	0.825105	0.0667523	0.205627	0.191384	0.702902	0.639972	0.752018
ID2126	0.729057	0.8157	0.742318	0.0621624	0.110548	0.122467	0.633282	0.471132	0.665378
ID2142	0.743381	0.818075	0.870499	0.0758879	0.0961301	0.0841522	0.577729	0.443608	0.708173
ID2188	0.806066	0.747735	0.800228	0.0828179	0.072587	0.0869716	0.569138	0.39798	0.625985
ID2230	0.76729	0.746445	0.824994	0.0614821	0.25681	0.135137	0.823844	0.748441	0.689052
ID2303	0.814049	0.844301	0.816725	0.0709791	0.113441	0.168028	0.630794	0.512485	0.752126
ID2337	0.722805	0.821661	0.843474	0.0464265	0.123271	0.102529	0.808615	0.542684	0.685084
ID2365	0.743049	0.787897	0.828941	0.0600187	0.0964717	0.0910936	0.601714	0.444838	0.648411
ID2386	0.764224	0.815526	0.79311	0.0662865	0.107331	0.206355	0.734651	0.545636	0.65755
ID2425	0.785395	0.812761	0.858523	0.0592982	0.0786865	0.119453	0.532377	0.381472	0.635105
ID2519	0.726552	0.791812	0.871173	0.113716	0.163165	0.105682	0.605013	0.480256	0.770892
ID2526	0.829196	0.826898	0.867956	0.185828	0.101788	0.125266	0.642042	0.446575	0.788353
ID2527	0.718112	0.79586	0.865934	0.078274	0.0765432	0.0693566	0.540157	0.373584	0.716201
ID2765	0.709152	0.721148	0.827162	0.0712764	0.12282	0.124781	0.705262	0.653538	0.750996
ID2879	0.749433	0.776234	0.8502	0.059541	0.113068	0.0844191	0.683881	0.447289	0.702099
ID2893	0.7737	0.802117	0.804977	0.0977532	0.0702193	0.0824428	0.581658	0.352864	0.64332
ID2909	0.744501	0.798111	0.847263	0.0789666	0.227871	0.151971	0.690705	0.57704	0.723514
ID2924	0.764479	0.812115	0.874944	0.098835	0.0930434	0.0895085	0.56774	0.387155	0.673098
ID2930	0.809808	0.780045	0.83752	0.101243	0.202751	0.149677	0.703113	0.564535	0.699614
ID3016	0.777134	0.845094	0.825354	0.0536076	0.0766571	0.0749873	0.673259	0.435114	0.544682
ID3126	0.811441	0.842435	0.830147	0.0964628	0.10588	0.091944	0.555025	0.33733	0.687851
ID3162	0.752063	0.791222	0.848695	0.0761028	0.135272	0.111839	0.702306	0.546738	0.649966
ID3212	0.776485	0.792669	0.820992	0.0691237	0.0999357	0.107366	0.55382	0.336944	0.594551
ID3260	0.772703	0.769351	0.846683	0.150879	0.127428	0.106556	0.542928	0.399117	0.733473
ID3261	0.750992	0.80807	0.835353	0.0595462	0.120725	0.139217	0.729172	0.470359	0.673044
ID3300	0.690814	0.76478	0.86377	0.0523182	0.104268	0.103353	0.792947	0.651673	0.692443
ID3314	0.79178	0.853817	0.876526	0.0729808	0.243253	0.161494	0.798122	0.645567	0.734513
ID3395	0.751532	0.730127	0.820744	0.0749046	0.0764808	0.094872	0.640949	0.443233	0.697999
ID3404	0.804082	0.804084	0.834991	0.0725901	0.126244	0.0968607	0.690288	0.56946	0.659181
ID3409	0.820283	0.8435	0.835112	0.221973	0.2739	0.153501	0.69436	0.576554	0.734621
ID3473	0.738764	0.824101	0.786955	0.0371681	0.0805869	0.0586036	0.62178	0.430071	0.536098
ID3507	0.78728	0.815516	0.841869	0.180464	0.225481	0.143653	0.663935	0.525188	0.759608
ID3509	0.73579	0.781638	0.887134	0.0926891	0.107841	0.106961	0.627053	0.440699	0.70957
ID3512	0.765257	0.802823	0.848181	0.0770596	0.0811765	0.0664502	0.578832	0.390288	0.606707
ID3545	0.817554	0.826651	0.830486	0.0555302	0.234532	0.1981	0.765771	0.654408	0.741281
ID3553	0.783626	0.81875	0.878087	0.133967	0.273034	0.168435	0.761709	0.690593	0.767461
ID3583	0.803992	0.832711	0.757354	0.075967	0.169243	0.103248	0.83123	0.655023	0.728557
ID3921	0.757865	0.788585	0.850428	0.0850482	0.0759079	0.074202	0.485397	0.287762	0.699041
ID4019	0.748636	0.776925	0.86237	0.0758706	0.184766	0.156346	0.652077	0.467669	0.660974
ID4053	0.6986	0.801056	0.85255	0.0453407	0.134501	0.154801	0.609387	0.448282	0.665193
ID4087	0.830044	0.837141	0.855904	0.073265	0.0974765	0.104317	0.59891	0.394146	0.717567
ID4161	0.765081	0.783478	0.827333	0.058341	0.0721158	0.0617468	0.635533	0.529973	0.739333
ID4194	0.740399	0.776676	0.858771	0.0756518	0.095307	0.14061	0.714146	0.637244	0.727254
ID4274	0.754402	0.768927	0.843723	0.0744843	0.0928631	0.0685166	0.457762	0.285883	0.696596
ID4423	0.747604	0.784885	0.861472	0.129255	0.140357	0.110852	0.535437	0.399195	0.715953
ID4440	0.758855	0.821996	0.83657	0.218986	0.236047	0.225637	0.79332	0.667111	0.842829
ID4451	0.814387	0.834948	0.823531	0.191601	0.0876898	0.135391	0.519491	0.387836	0.730995
ID4500	0.789237	0.785878	0.874442	0.0858745	0.171733	0.122842	0.633368	0.484627	0.721928
ID4642	0.753027	0.795902	0.844049	0.143281	0.267272	0.171439	0.803251	0.60406	0.757552
ID4645	0.726752	0.802795	0.863004	0.0518939	0.0702007	0.0543789	0.567608	0.392513	0.759057
ID4682	0.786996	0.842729	0.877182	0.075226	0.149974	0.0486815	0.386116	0.159878	0.711785
ID4697	0.77275	0.831737	0.818078	0.0747085	0.0754679	0.0854493	0.518679	0.332888	0.716079
ID4744	0.771636	0.809436	0.890677	0.0731546	0.157753	0.141165	0.792085	0.681007	0.722617
ID4803	0.80313	0.798791	0.873263	0.0787617	0.110666	0.0886841	0.486342	0.311169	0.659639
ID4882	0.748179	0.724548	0.799799	0.0542469	0.0898459	0.10825	0.672584	0.474319	0.577999
ID4885	0.803049	0.856893	0.826037	0.0650818	0.0829845	0.13516	0.694221	0.588005	0.726583
ID4895	0.774279	0.773671	0.834402	0.0574947	0.11918	0.128191	0.533494	0.385186	0.659919
ID5107	0.787837	0.797713	0.851191	0.0471702	0.131658	0.102883	0.685007	0.523543	0.682783
ID5177	0.744901	0.818699	0.858518	0.0982999	0.289165	0.129443	0.677282	0.54897	0.795615
ID5213	0.732044	0.78192	0.885145	0.0626365	0.118618	0.102843	0.598969	0.454098	0.748641
ID5232	0.805377	0.835002	0.875054	0.0635468	0.0968216	0.182053	0.74969	0.641788	0.77914
ID5486	0.760755	0.663765	0.822403	0.0439106	0.110707	0.160393	0.671871	0.533276	0.682266
ID5519	0.700683	0.777662	0.819682	0.252867	0.0913783	0.0880176	0.628863	0.369998	0.715095
ID5702	0.778086	0.813739	0.884778	0.1722	0.157189	0.0963541	0.623836	0.443296	0.814406
ID5746	0.766904	0.793643	0.793819	0.0521405	0.0761793	0.0767326	0.557833	0.333465	0.621459
ID5920	0.75369	0.758582	0.886284	0.18192	0.103948	0.0821259	0.521387	0.417967	0.811349
ID5955	0.311685	0.495221	0.857485	0.161896	0.202526	0.222285	0.726509	0.411788	0.757436
ID6086	0.774171	0.818689	0.879339	0.082607	0.100995	0.0867733	0.596827	0.413647	0.675083
ID6087	0.825225	0.850485	0.8492	0.14984	0.137784	0.15151	0.70835	0.613651	0.784882
ID6155	0.722009	0.777414	0.829824	0.0817335	0.110561	0.0981045	0.574685	0.425635	0.663086
ID6169	0.700587	0.797827	0.857423	0.0628909	0.202403	0.128708	0.75842	0.667252	0.790907
ID6337	0.818202	0.809429	0.852172	0.110818	0.101996	0.100296	0.600424	0.438146	0.753834
ID6368	0.759313	0.807762	0.837656	0.0780463	0.0910055	0.123402	0.642819	0.50746	0.643274
ID6416	0.823979	0.801551	0.76789	0.08467	0.0881045	0.103138	0.697146	0.539343	0.689989
ID6450	0.726426	0.812955	0.862883	0.0584842	0.128044	0.119803	0.671802	0.528436	0.684417
ID6465	0.762492	0.782048	0.83852	0.0970588	0.0788882	0.118945	0.685411	0.497583	0.764158
ID6481	0.779283	0.788531	0.880897	0.213864	0.0769545	0.100286	0.55029	0.360754	0.765564
ID6574	0.823498	0.855136	0.842019	0.0470257	0.117932	0.161908	0.712697	0.588438	0.709056
ID6575	0.721765	0.805644	0.847475	0.0483733	0.153083	0.130679	0.7584	0.567194	0.627775
ID6602	0.764189	0.790319	0.851976	0.0798997	0.0861675	0.082252	0.514143	0.300101	0.665367
ID6646	0.765644	0.831488	0.843901	0.178715	0.15428	0.128653	0.799691	0.675914	0.810555
ID6669	0.802613	0.82356	0.839628	0.0811039	0.144531	0.104466	0.627351	0.475039	0.673167
ID6720	0.786987	0.817287	0.794099	0.053514	0.168357	0.137075	0.789746	0.635104	0.803893
ID6749	0.786531	0.814921	0.807263	0.0454502	0.0820228	0.060967	0.396693	0.194133	0.701139
ID6769	0.667058	0.820521	0.818493	0.0499837	0.119712	0.100165	0.71015	0.585939	0.677611
ID6821	0.69099	0.811693	0.841502	0.0512514	0.113461	0.083503	0.606686	0.487994	0.648016
ID6901	0.731004	0.798794	0.783937	0.0729166	0.0771071	0.0602644	0.500452	0.337236	0.634549
ID6904	0.772266	0.852353	0.847854	0.0921276	0.316894	0.184326	0.809326	0.720402	0.786475
ID6913	0.809624	0.851527	0.822722	0.0808302	0.213004	0.148703	0.704847	0.503929	0.699157
ID6934	0.742029	0.771179	0.847333	0.0924412	0.124044	0.107489	0.617299	0.409264	0.787515
ID6950	0.825685	0.831578	0.858107	0.0882311	0.245151	0.189918	0.796121	0.622586	0.753716
ID7026	0.730795	0.818268	0.80915	0.0340717	0.141859	0.0784692	0.646781	0.506097	0.69343
ID7030	0.693706	0.785495	0.804654	0.0647672	0.200825	0.156646	0.747991	0.589443	0.709884
ID7269	0.688063	0.784369	0.842293	0.0566399	0.0916429	0.0703108	0.537227	0.292311	0.613646
ID7448	0.847425	0.838891	0.854282	0.104275	0.0905458	0.13264	0.611651	0.501737	0.711082
ID7459	0.773655	0.780171	0.86603	0.122902	0.0835692	0.108729	0.498154	0.294463	0.68363
ID7486	0.755779	0.782597	0.842253	0.115033	0.10688	0.0768082	0.546443	0.372507	0.660219
ID7515	0.770369	0.784725	0.827997	0.0803961	0.129707	0.0961913	0.606219	0.481155	0.687229
ID7519	0.781807	0.809359	0.840359	0.0554648	0.114906	0.0902645	0.603258	0.387858	0.640539
ID7587	0.70101	0.793249	0.864996	0.0964045	0.0728543	0.0741773	0.548263	0.293614	0.757971
ID7631	0.820357	0.842944	0.831485	0.165332	0.109277	0.131146	0.707216	0.644455	0.760455
ID7676	0.788741	0.808707	0.807269	0.082903	0.109626	0.135202	0.798531	0.626224	0.69207
ID7703	0.725666	0.751842	0.844495	0.0618303	0.118481	0.0986962	0.579057	0.46104	0.72609
ID7836	0.780803	0.70353	0.863981	0.0778797	0.230298	0.189908	0.775758	0.666585	0.790957
ID7865	0.75132	0.794871	0.890401	0.0809204	0.169906	0.216499	0.755094	0.749172	0.727043
ID7882	0.814789	0.767475	0.83377	0.0752509	0.072596	0.0611741	0.456879	0.22988	0.619655
ID7883	0.838318	0.836792	0.831306	0.0506629	0.0704232	0.110961	0.542298	0.305209	0.624264
ID8001	0.754911	0.813331	0.890304	0.110136	0.400061	0.205281	0.876091	0.780948	0.793056
ID8140	0.758558	0.762657	0.844418	0.0657631	0.136282	0.0878353	0.731474	0.560719	0.675292
ID8163	0.76231	0.795136	0.825842	0.0716474	0.0695925	0.139488	0.735272	0.631879	0.717771
ID8241	0.791518	0.836016	0.847629	0.0513012	0.102667	0.0815031	0.619944	0.429025	0.623294
ID8357	0.725626	0.784836	0.855843	0.090007	0.109634	0.109573	0.773187	0.674407	0.736284
ID8359	0.800857	0.831845	0.852955	0.0689906	0.0770148	0.0699141	0.390002	0.210363	0.660748
ID8425	0.646074	0.727171	0.92064	0.0377278	0.0938133	0.0592341	0.730932	0.563998	0.659644
ID8442	0.740006	0.756791	0.785571	0.0401237	0.0844696	0.0899839	0.629769	0.443315	0.616604
ID8459	0.763857	0.795657	0.905038	0.0764548	0.0893542	0.0669193	0.301142	0.109099	0.736562
ID8564	0.814325	0.824856	0.868857	0.167109	0.123201	0.151915	0.637036	0.471381	0.789815
ID8594	0.808168	0.815299	0.826345	0.0530032	0.1005	0.0682057	0.645541	0.530895	0.633862
ID8737	0.818254	0.811079	0.836288	0.0721397	0.0923572	0.123337	0.670909	0.513549	0.755451
ID8754	0.805691	0.833075	0.86491	0.0711653	0.234017	0.115418	0.823884	0.684641	0.717591
ID8864	0.818399	0.828976	0.814922	0.0973994	0.0835747	0.0716588	0.589712	0.431381	0.661641
ID8907	0.785514	0.793782	0.845345	0.0977837	0.253726	0.186286	0.816628	0.765399	0.762575
ID8931	0.810104	0.810114	0.881627	0.10851	0.0893425	0.119574	0.572067	0.360216	0.753071
ID9027	0.803857	0.829081	0.831099	0.0559398	0.084135	0.0971976	0.685731	0.469205	0.645507
ID9062	0.753228	0.767649	0.823422	0.0469129	0.0858397	0.105296	0.722647	0.571497	0.661055
ID9082	0.769785	0.781556	0.830113	0.0890385	0.120979	0.105734	0.705695	0.64616	0.760068
ID9111	0.74313	0.804592	0.843428	0.133501	0.291141	0.239565	0.784751	0.575449	0.74054
ID9162	0.749127	0.798235	0.85906	0.086381	0.17154	0.12745	0.590951	0.420726	0.69995
ID9166	0.776322	0.744052	0.843653	0.0724101	0.11887	0.113848	0.611094	0.423637	0.745522
ID9227	0.756123	0.835428	0.814214	0.0534925	0.146814	0.090533	0.775327	0.699016	0.759113
ID9241	0.767696	0.798359	0.864945	0.086964	0.107244	0.114051	0.79618	0.665778	0.743753
ID9277	0.707602	0.749821	0.848552	0.101799	0.0973254	0.0941215	0.580393	0.391242	0.647758
ID9408	0.817771	0.822131	0.85911	0.160359	0.103335	0.0915427	0.498244	0.300116	0.763544
ID9428	0.790212	0.828897	0.830268	0.0471438	0.111964	0.0786247	0.699628	0.482062	0.623785
ID9459	0.765011	0.821378	0.84266	0.0763348	0.0714232	0.0986981	0.618727	0.42188	0.707181
ID9565	0.791138	0.80533	0.803787	0.0691167	0.0752178	0.076161	0.692521	0.504252	0.616844
ID9663	0.765791	0.798578	0.811456	0.0605547	0.0638861	0.0847787	0.507998	0.309242	0.594595
ID9665	0.799699	0.851293	0.744575	0.0650855	0.08427	0.086684	0.588203	0.452697	0.714704
ID9720	0.7548	0.801904	0.804641	0.0667939	0.161015	0.137757	0.657535	0.488193	0.68169
ID9735	0.812684	0.856635	0.847428	0.0493935	0.146597	0.158647	0.761768	0.602476	0.629036
ID9781	0.794955	0.771396	0.839456	0.120033	0.177054	0.121461	0.627769	0.504976	0.732198
ID9835	0.805096	0.848769	0.826731	0.0809018	0.0640342	0.0600055	0.426958	0.222518	0.661725
ID9872	0.759232	0.796993	0.874172	0.0808175	0.237957	0.182221	0.725606	0.59758	0.721925
ID9885	0.793048	0.812098	0.824307	0.0571134	0.125375	0.116095	0.666631	0.521826	0.590176
ID9918	0.738059	0.800225	0.857041	0.0932445	0.160018	0.110882	0.694579	0.541619	0.750025
ID9972	0.773955	0.832933	0.850049	0.147618	0.103187	0.102683	0.618167	0.492577	0.741346
ID9983	0.828266	0.85051	0.865116	0.105455	0.220739	0.200139	0.69928	0.640665	0.779737
